# Supplementary material for: Investigation of MiR-92a as a Prognostic Indicator in Cancer Patients: a Meta-Analysis
Source: J Cancer. 2019 Jul 23;10(18):4430–41. doi: 10.7150/jca.30313 (PMC6691717; doi:10.7150/jca.30313)
Supplement: Supplementary file 2 — Table S1. [file jcav10p4430s2.xlsx]

## Sheet: Sheet1
Table S1. Characteristics of studies included in the meta-analysis.
NO	Study	Year	Country	Tumor type	Clinical stage of tumor	NO（high/low）	Specimen	Detection method	Cut-off value	Outcome	Survival analyses and their source of HR	Follow-up time	NOS	Nature of Studies
1	Chen et al.	2010	China	ESCC	TNM I-III	65(16/49)	tissues	qRT-PCR	75th percentiles	OS	OS: univariate(reported), multivariate(reported)	60 months	8	retrospective cohort study
2	Gao et al.	2012	China	MM	ISS: I-III, D-S: I-III	85(45/40)	BM	qRT-PCR	N/D	PFS	PFS: univariate(K-M Curve)	35 months	6	retrospective cohort study
3	Ingelmo-Torres et al.	2017	Spain	NMIBC	Tis/Ta/T1	210(N/D)	urine	qRT-PCR	&	PFS	PFS: univariate(reported), multivariate(reported)	about 90 months	7	prospective cohort study
4	Jiang et al.	2017	China	Osteosarcoma	Clinical stage I-III	63(32/31)	tissues	qRT-PCR	median	OS	OS: univariate(K-M Curve)	60 months	8	retrospective cohort study
5	Ke et al.	2014	China	CRC	Clinical stage I-IV	158(120/38)	tissues	qRT-PCR	mean value	OS	OS: univariate(K-M Curve)	4.8 years	8	retrospective cohort study
6	Li et al.	2016	China	CRC	TNM I-IV	108(54/54)	tissues	qRT-PCR	median	OS	OS: univariate(K-M Curve)	60 months	7	retrospective cohort study
7	Liu et al,	2013	China	CRC	TNM I-IV	166(N/D)	blood	qRT-PCR	&	OS	OS: univariate(reported), multivariate(reported)	about 55 months	8	prospective cohort study
8	Lu et al.	2017	China	NSCLC	N/D	50(29/21)	tissues	qRT-PCR	mean value	OS	OS: univariate(K-M Curve)	60 months	7	retrospective cohort study
9	Nilsson et al.	2012	Sweden	BC	NHG I-III	117(58/59)	tissues	qRT-PCR	median	RFS	RFS: univariate(reported), multivariate(reported)	78 months	7	retrospective cohort study
10	Papageorgioua et al.	2018	Greece	CLL	Rai stage 0-IV	88(50/38)	blood	qRT-PCR	1.43 RQU	OS	OS: univariate(reported), multivariate(reported)	120 months	7	prospective cohort study
11	Peng et al.	2018	China	GC	TNM I-III	333(N/D)	blood	qRT-PCR	&	OS, DFS	OS: univariate(reported), multivariate(reported); DFS: univariate(reported), multivariate(reported)	59 months	7	prospective cohort study
12	Ren et al.	2016	China	GC	TNM I-IV	180(146/34)	tissues	miRNA-LNA	N/D	OS	OS: univariate(reported), multivariate(reported)	8.1 years	7	retrospective cohort study
13	Slattery et al.	2018	USA	CRC	AJCC I-IV	217(N/D)	tissues	miRNA Microarray	N/D	OS	OS: multivariate(reported)	about 4 years	6	retrospective cohort study
14	Su et al.	2015	China	HCC	TNM I-IV	90(45/45)	tissues	the Exiqon multiplex miRNA arrays	N/D	OS	OS: univariate(reported)	about 70 months	5	retrospective cohort study
15	Xiao et al.	2017	China	Osteosarcoma	Clinical stage I-III	68(34/34)	tissues	qRT-PCR	median	OS	OS: univariate(K-M Curve)	60 months	7	retrospective cohort study
16	Xu et al.	2013	China	ESCC	Clinical stage I-IV	105(37/68)	tissues	qRT-PCR	N/D	OS	OS: univariate(K-M Curve)	about 55 months	8	retrospective cohort study
17	Xu et al.	2017	China	NSCLC	TNM I-III	196(N/D)	blood	qRT-PCR	median	OS, DFS	OS: univariate(reported), multivariate(reported); DFS: univariate(reported), multivariate(reported)	about 100 months	8	prospective cohort study
18	Yang et al.	2015	China	HCC	TNM I-IV	106(53/53)	tissues	qRT-PCR	median	OS, RFS	OS: univariate(K-M Curve), multivariate(reported); RFS: univariate(K-M Curve), multivariate(reported)	60 months	7	retrospective cohort study
19	Zhang et al.	2016	China	NPC	TNM I-IV	86(43/43)	tissues	qRT-PCR	median	OS, DFS	OS: univariate(reported), multivariate(reported); DFS: univariate(reported), multivariate(reported)	60 months	8	retrospective cohort study
20	Zhou et al.	2012	China	CRC	TNM I-IV	82(41/41)	tissues	qRT-PCR	median	OS	OS: univariate(reported), multivariate(reported)	more than 5 years	8	retrospective cohort study
Abbreviations: BC, breast cancer; CLL, chronic lymphocytic leukemia; CRC, colorectal cancer; DFS, disease-free survival; ESCC, esophageal squamous cell carcinoma; GC, gastric cancer; HCC, hepatocellular carcinoma; LNA, locked nucleic acid; MM, multiple myeloma; NHG, Nottingham Histological Grade; NMIBC, non-muscle invasive bladder cancers; NOS, Newcastle-Ottawa scale scores; NPC, nasopharyngeal c…
